# Supplementary material for: Cryopreservation of Duckweed Genetic Diversity as Model for Long-Term Preservation of Aquatic Flowering Plants
Source: Plants (Basel). 2023 Sep 18;12(18):3302. doi: 10.3390/plants12183302 (PMC10534739; doi:10.3390/plants12183302)
Supplement: Supplementary file 1 [file plants-12-03302-s001.zip]

Archive with 2 entries (2 files):
- Peterson_et_al_Cryopreservation_of_duckweed_Suppl_Fig.pdf
- Peterson_et_al_Cryopreservation_of_duckweed_Suppl_Tables.pdf
